# Supplementary material for: Case-Control Study of the Association between Single Nucleotide Polymorphisms of Genes Involved in Xenobiotic Detoxification and Antioxidant Protection with the Long-Term Influence of Organochlorine Pesticides on the Population of the Almaty Region
Source: Toxics. 2023 Nov 21;11(12):948. doi: 10.3390/toxics11120948 (PMC10747153; doi:10.3390/toxics11120948)
Supplement: Supplementary file 1 [file toxics-11-00948-s001.zip]

Archive with 2 entries (2 files):
- Supplementary Materials 1.xlsx
- Supplementary Materials 2.pdf
