# Supplementary material for: Case-Control Study of the Association between Single Nucleotide Polymorphisms of Genes Involved in Xenobiotic Detoxification and Antioxidant Protection with the Long-Term Influence of Organochlorine Pesticides on the Population of the Almaty Region
Source: Toxics. 2023 Nov 21;11(12):948. doi: 10.3390/toxics11120948 (PMC10747153; doi:10.3390/toxics11120948)
Supplement: Supplementary file 1 [file toxics-11-00948-s001.zip › Supplementary Materials 1.xlsx]

## Sheet: Case cohort
Table S1. Case cohort data
Code	Locality	Year of birth	Sex	Ethnicity	Diseases	Diseases of relatives	Smoking	Alcohol
PC-1	Taukaraturik	1979	male	Kazakh	No	No	No	No
PC-2	Taukaraturik	1974	female	Kazakh	Cyst	No	No	No
PC-3	Taukaraturik	1970	female	Kazakh	General malaise	No	No	No
PC-4	Taukaraturik	1972	female	Kazakh	No	No	No	No
PC-5	Taukaraturik	1952	female	Kazakh	Headaches	No	No	No
PC-6	Taukaraturik	1970	male	Kazakh	No	No	No	Yes
PC-7	Taukaraturik	1958	male	Kazakh	General malaise	No	No	No
PC-8	Taukaraturik	1960	male	Kazakh	Headaches	No	No	No
PC-9	Taukaraturik	1973	female	Kazakh	No	No	No	No
PC-10	Taukaraturik	1957	male	Kazakh	Arterial hypertension-2017	No	No	Yes
PC-11	Taukaraturik	1956	female	Kazakh	Cyst in kidney	Mother - polycystic	No	No
PC-12	Taukaraturik	1971	male	Kazakh	General malaise	No	No	No
PC-13	Taukaraturik	1955	male	Kazakh	No	No	No	Yes
PC-14	Taukaraturik	1962	male	Kazakh	Headaches	No	No	No
PC-15	Taukaraturik	1958	female	Kazakh	Arterial pressure	No	No	No
PC-16	Taukaraturik	1964	female	Kazakh	Arterial hypertension	No	No	No
PC-17	Taukaraturik	1961	female	Kazakh	Arterial hypertension	No	No	No
PC-18	Taukaraturik	1985	female	Kazakh	Varicosis-2010	No	No	No
PC-19	Taukaraturik	1996	female	Kazakh	No	No	No	No
PC-20	Taukaraturik	1986	female	Kazakh	Headaches	No	No	No
PC-21	Taukaraturik	1982	male	Kazakh	Arterial hypertension	No	No	No
PC-22	Taukaraturik	1962	male	Kazakh	No	No	No	No
PC-23	Taukaraturik	1959	female	Kazakh	Headaches	No	No	No
PC-24	Taukaraturik	1960	male	Kazakh	No	No	No	Yes
PC-25	Taukaraturik	1966	female	Kazakh	No	No	No	No
PC-26	Taukaraturik	1949	female	Kazakh	Headaches	No	No	No
PC-27	Taukaraturik	1962	female	Kazakh	General malaise	No	No	No
PC-28	Taukaraturik	1970	female	Kazakh	General malaise	No	No	Yes
PC-29	Taukaraturik	1976	female	Kazakh	No	No	No	No
PC-30	Taukaraturik	1966	male	Kazakh	Headaches	No	Yes	Yes
PC-34	Kyzylkayrat	1999	male	Kazakh	No	No	No	No
PC-35	Kyzylkayrat	1987	male	Uigur	No	No	Yes, 15 years, 20 cigarettes per day	No
PC-36	Kyzylkayrat	1960	male	Azerbaijani	General malaise	Wifeà-dyspnea	Yes, 30 years, 20 cigarettes per day
PC-39	Kyzylkayrat	1958	female	Russian	acute bronchitis	Mother-heart, Husband-Liver, heart, Son-epislepsy	Quit	Yes
PC-40	Kyzylkayrat	1967	female	Kazakh	Arterial hypertension, kidneys	Husband-Arterial hypertension	No	No
PC-41	Kyzylkayrat	1955	female	Uigur	diabetes	Mother-stomach cancer	No	No
PC-42	Kyzylkayrat	1986	female	Kazakh	No	No	No	No
PC-48	Kyzylkayrat	1991	female	Kazakh	No	No	No	No
PC-49	Kyzylkayrat	1962	female	Kazakh	General malaise	No	No	No
PC-50	Kyzylkayrat	1957	female	Kazakh	General malaise	No	No	No
PC-51	Kyzylkayrat	1965	female	Uigur	General malaise	No	No	No
PC-57	Kyzylkayrat	1972	female	Kazakh	No	Father-Blood pressure	No	Yes
PC-58	Kyzylkayrat	1958	male	Kazakh	Headaches	Father-Diabetes	Yes, 20 years, 20 cigarettes per day	Yes
PC-60	Kyzylkayrat	1969	male	Kazakh	kyphoscoliosis	No	Yes	No
PC-61	Kyzylkayrat	1996	female	Kazakh	No	Father-kyphoscoliosis	No	No
PC-62	Kyzylkayrat	1980	female	Kazakh	Headaches	No	No	No
P1635	Kyzylkayrat	1974	male	Kazakh	IHD, stimulant supplied	No	No	Yes
P1636	Kyzylkayrat	1984	female	Kazakh	Headaches	No	No	No
P1637	Kyzylkayrat	1975	female	Kazakh	No	No	No	No
P1639	Kyzylkayrat	1987	female	Kazakh	No	Husband-heart	No	No
P1640	Kyzylkayrat	1988	male	Kazakh	Headaches	No
P1642	Kyzylkayrat	1991	female	Kazakh	Anemia	Father and Mother-Blood pressure	No	No
P1643	Kyzylkayrat	1967	male	Kazakh	Headaches	No	Yes	Yes
P1644	Kyzylkayrat	1949	male	Kazakh	General malaise	No	No	No
P1645	Kyzylkayrat	1948	female	Kazakh	General malaise	No	No	Yes
P1646	Kyzylkayrat	1973	male	Kazakh	Headaches	No	No	No
P1648	Kyzylkayrat	1965	male	Kazakh	No	No	No	No
P1649	Kyzylkayrat	1964	female	Kazakh	Headaches	No	No	No
P1650	Kyzylkayrat	1961	female	Kazakh	No	No	No	Yes
P1651	Kyzylkayrat	1969	female	Kazakh	Headaches	No	No	Yes
P1652	Kyzylkayrat	1978	female	Kazakh	General malaise	No	No	No
P1654	Kyzylkayrat	1947	female	Kazakh	heart, Liver. Kidneys	Mother-heart	No	No
PC-63	Beskaynar	1957	female	Kazakh	Asthmatic Bronchitis, IHD	Son-AB	Yes	No
PC-64	Beskaynar	1959	female	Russian	IHD, allergy, herniated disc	Father-infarction, , died 1999, Husband-IHD	No	No
PC-65	Beskaynar	1960	female	Kazakh	No	No	No	No
PC-66	Beskaynar	1961	male	Kazakh	Arterial hypertension	No	No	Yes
PC-67	Beskaynar	1956	male	Kazakh	Headaches	No	Yes	Yes
PC-68	Beskaynar	1968	male	Kazakh	No	Wife-by-Wifesky	No	No
PC-69	Beskaynar	1968	female	Kazakh	Arterial hypertension, joints	No	No	No
PC-70	Beskaynar	1971	female	Kazakh	Arterial hypertension	No	No	No
PC-71	Beskaynar	1969	female	Russian	Removed uterus and gallbladder, a cyst on the chest, appendicitis, Botkin in childhood	Son-Borkin	No	No
PC-72	Beskaynar	1962	female	Kazakh	Arterial hypertension	Father-infarction. Husband-gimmoroi	No	No
PC-73	Beskaynar	1957	male	Russian	IHD, AB	No	Yes, 40 years	Yes, sometines
PC-74	Beskaynar	1971	male	Kazakh	knee surgery	No	Yes, since the 4th grade	No
PC-75	Beskaynar	1964	female	Kazakh	Arterial hypertension	Father-blood cancer	No	No
PC-76	Beskaynar	1957	female	Kazakh	Hypothyroidism, stomach ulcers	No	No	No
PC-77	Beskaynar	1960	female	Kazakh	Arterial hypertension, IHD, AB	Father-heart attack, Mother-chronic disease, Husband- diabetes mellitus II degree	No	No
PC-78	Beskaynar	1989	female	Kazakh	Diabetes	No	No	No
PC-79	Beskaynar	1959	female	Russian	Varicose veins, Arterial hypertension	No	No	Yes
PC-80	Beskaynar	1963	female	Kazakh	No	No	No	No
PC-81	Beskaynar	1984	female	Kazakh	No	No	No	No
PC-82	Beskaynar	1962	female	Kazakh	Arterial hypertension, AB	No	No	Yes, sometimes
PC-83	Beskaynar	1966	male	Russian	General malaise		Yes	No
PC-84	Beskaynar	1980	male	Kazakh	No	cardiac ischemia	Yes	No
PC-85	Beskaynar	1954	female	Kazakh	General malaise	No	No	No
PC-86	Beskaynar	1959	female	Ukraininan	Arterial hypertension, CHD, hepatosis, deformed osteoarthrosis of II degree, pancreatitis, pyelonephritis	Father-Ulcer-, Pancreatitis, Hepatosis, Mother-Pancreatitis, Diabetes, Son-Polyposis, Reflux EsophArterial HypertensionIt, Pancreatitis, Daughter-Polyposis, Flembitis, , , , , , Ulcer	No	No
PC-87	Beskaynar	1970	female	Russian	Arterial hypertension, IHD, rheumatism	Husband-COPD lungs	No	No
PC-88	Beskaynar	1977	female	Kazakh	IHD, destonia	No	No	No
PC-89	Beskaynar	1977	female	Kazakh	No	Mother-oncology	No	No
PC-90	Beskaynar	1966	female	Kazakh	hypothyroidism, gastric ulcer	Father-gastric ulcer, Mother-oncology removed 1 breast	No	No
PC-91	Beskaynar	1968	female	Kazakh	Asthma, allergy	Father-Diabetes, Mother-Asthma	No	Yes, sometimes
PC-92	Beskaynar	1960	female	Kazakh	Arterial hypertension	Father-Blood pressure	No	Yes, sometimes
PC-93	Beskaynar	1987	female	Kazakh	Arterial hypertension, allergy	Mother -Blood pressure	No	No
PC-94	Belbulak	1958	male	Kazakh	Headaches	No	No	No
PC-95	Belbulak	1958	male	Kazakh	No	No	No	No
PC-96	Belbulak	1972	female	Russian	Arterial hypertension, AB, Diabetes, Kidney	No	No	No
PC-97	Belbulak	1952	female	Russian	Pyelonephritis	No	No	No
PC-98	Belbulak	1966	female	Kazakh	No	No	No	No
PC-99	Belbulak	1972	female	Kazakh	IHD, pneumonia 20 years ago		No	No
PC-100	Belbulak	1963	female	Turk	No	No	No	No
PC-101	Belbulak	1957	female	Russian	Arterial hypertension, AB	No	No	No
PC-102	Belbulak	1986	female	Kazakh	No	No	No	No
PC-103	Belbulak	1947	male	Russian	Headaches	No	No	No
PC-104	Belbulak	2004	male	Turk	No	No	No	No
PC-105	Belbulak	1944	female	Korean	No	No	No	No
PC-106	Belbulak	1970	female	Kazakh	No	No	No	No
PC-107	Belbulak	1960	female	Kazakh	No	No	No	No
PC-108	Belbulak	1949	female	Russian	Arterial hypertension, IHD, Bronchitis, stomach, pancreas	No	No	No
PC-109	Belbulak	1959	female	Russian	No	No	No	No
PC-110	Belbulak	1990	female	Kazakh	No	No	No	No
PC-111	Belbulak	2003	male	Kazakh	Small of the back	No	No	No
PC-112	Belbulak	1963	female	Kazakh	No	No	No	No
PC-113	Belbulak	1981	female	Turk	No	No	No	No
PC-114	Belbulak	1965	female	Kazakh	Arterial hypertension, Liver	No	No	No
PC-115	Belbulak	1975	female	Kazakh	Allergy, blood pressure, diabetes	No	No	No
PC-116	Belbulak	1973	female	Kazakh	Allergy	No	No	No
PC-117	Belbulak	1971	female	Turk	Aching legs, GI tract, rheumatism	No	No	Yes
PC-118	Belbulak	1994	female	Kazakh	No	No	No	No
PC-119	Belbulak	1994	female	Kazakh	No	No	No	No
PC-120	Amangeldy	1956	male	Kazakh	General malaise	No	Yes, 45 years	No
PC-121	Amangeldy	1972	male	Kazakh	Headaches	No	Yes	Yes
PC-122	Amangeldy	1959	male	Kazakh	General malaise	No	Yes, 40 years	Yes
PC-123	Amangeldy	1976	female	Kazakh	Headaches	No	No	Yes, sometimes
PC-124	Amangeldy	1978	male	Kazakh	Headaches	No	Yes, 20 years 1 pack per day	Yes, sometimes
PC-125	Amangeldy	1973	male	Kazakh	Heart desiase - 2012	No	No	Quit
PC-126	Amangeldy	1970	male	Russian	General malaise	No	No	No
PC-127	Amangeldy	1959	female	Russian	acute bronchitis	No	Quit, 2 years ago	Yes, sometimes
PC-128	Amangeldy	1948	male	Russian	General malaise	No	No	No
PC-129	Amangeldy	1997	male	Kazakh	Gastritis	No	No	No
PC-130	Amangeldy	1965	female	Kazakh	Headaches	No	No	No
PC-131	Amangeldy	1968	male	Kazakh	General malaise	No	Yes, 20 years	Yes, sometimes
PC-132	Amangeldy	1966	male	Kazakh	arthritis	No	No	Yes, sometimes
PC-133	Amangeldy	1974	female	Kazakh	Headaches	No	No	Yes, sometimes
PC-134	Amangeldy	1984	female	Kazakh	Allergy	No	No	No
PC-135	Amangeldy	1971	female	Kazakh	Chronic bronchitis, Arterial hypertension	No	No	No
PC-136	Amangeldy	1952	female	Tatar	Arterial hypertension, ischemic heart disease, diabetes	No	No	No
PC-137	Amangeldy	1988	female	Russian	No	No	No	No
PC-138	Amangeldy	1985	male	Uigur	Allergy, blood pressure, psoriasis	No	Yes	Yes
PC-139	Amangeldy	1973	female	Kazakh	No	No	No	No
PC-140	Amangeldy	1971	male	Kazakh	bronchitis, pressure, arthritis	No	No	No
PC-141	Amangeldy	1962	male	Kazakh	General malaise	No	No	Yes, sometimes
PC-142	Amangeldy	1995	male	Kazakh	Psoriasis	No	Yes	No
PC-143	Amangeldy	1958	female	Greek	CVD	No	No	No
PC-144	Amangeldy	1958	female	Kazakh	Headaches	No	No	No
PC-173	Akdala and Enbekshi	1956	female	Russian	IHD	No	No	No
PC-174	Akdala and Enbekshi	1963	female	Russian	Arterial hypertension, IHD-2018	Father-Arterial hypertension, IHD	No	No
PC-175	Akdala and Enbekshi	1965	female	Kazakh	Botkin in childhood, appendicitis operations, ectopic	No	No	No
PC-176	Akdala and Enbekshi	1964	female	Kazakh	Headaches	No	No	No
PC-177	Akdala and Enbekshi	1975	female	Kazakh	General malaise	No	No	No
PC-178	Akdala and Enbekshi	1962	male	Kazakh	Rheumatism, ischemic heart disease, asthma, blood pressure	No	Yes	Yes, rarely
PC-179	Akdala and Enbekshi	1981	female	Russian	GI tract	No	No	No
PC-180	Akdala and Enbekshi	1963	female	Kazakh	Headaches	No	No	No
PC-181	Akdala and Enbekshi	1962	male	Kazakh	General malaise	No	Yes	Yes, rarely
PC-182	Akdala and Enbekshi	1998	male	Russian	Pathology of the gastrointestinal tract, pressure	No	Yes	Yes, rarely
PC-183	Akdala and Enbekshi	1991	male	Russian	No	No	Yes, 8 years, 15 pcs per day	No
PC-184	Akdala and Enbekshi	1957	female	Kazakh	Headaches	No	No	No
PC-185	Akdala and Enbekshi	1966	female	Kazakh	Heart	Son-disabled group 2	No	No
PC-186	Akdala and Enbekshi	1986	female	Kazakh	Arterial hypertension	No	No	No
PC-187	Akdala and Enbekshi	1964	male	Russian	IHD, metastasis in the stomach	No	Yes, 1 pack per day	No
PC-188	Akdala and Enbekshi	1976	male	Kazakh	General malaise	No	Yes	Yes, rarely
PC-189	Akdala and Enbekshi	1976	female	Kazakh	gastrointestinal tract, rheumatism, heart	No	No	Yes, rarely
PC-190	Akdala and Enbekshi	1978	female	Kazakh	No	No	Yes, 8 years, 7-8 pcs per day	No
PC-191	Akdala and Enbekshi	1965	female	Kazakh	No	No	No	No
PC-192	Akdala and Enbekshi	1962	female	Kazakh	Headaches	No	No	Yes, rarely
PC-193	Akdala and Enbekshi	1963	female	Kazakh	General malaise	No	No	No
PC-194	Akdala and Enbekshi	1964	female	Kazakh	Headaches	No	No	Yes, rarely
PC-195	Akdala and Enbekshi	1964	female	Kazakh	Headaches	No	No	No
PC-196	Akdala and Enbekshi	1964	female	Kazakh	General malaise	No	No	No
PC-197	Akdala and Enbekshi	1996	female	Kazakh	No	No	No	No
PC-198	Karakastek	1972	male	Kazakh	General malaise	No	Yes	Yes
PC-199	Karakastek	1980	female	Kazakh	No	Mother-Blood pressure	No	No
UZH-1	Karakastek	1972	female	Kazakh	Cystitis - 2019-2020, pancreatitis, Cholecystitis	No	No	Yes, 2-4 times a week
UZH-2	Karakastek	1977	female	Kazakh	CVD-2021, Botkin - 1973	Son 42 - died of CVD	Yes, from 35 years, 20 cigarettes per day	Yes, rarely
UZH-3	Karakastek	1977	female	Kazakh	cyst in the uterus, echinococcal cyst in the lungs. Operation in 1996 and 2008 2 times	Father and Mother - high blood pressure, Husband-gastric ulcer, Daughter-Anemia	No	Yes, rarely
UZH-4	Karakastek	1961	female	Kazakh	Blood pressure 2021 increased	Father and Mother-Blood pressure, sister and barat have a heart attack of 54 years	No	No
UZH-5	Karakastek	1982	female	Kazakh	bladder stagnation 5-6 years, sinusitis fractitis 5-6 years	Father-CVD, Mother-Chronic Bronchitis, Arterial Pressure Elevated, Husband-Spinal Hernia, Gastric Erosion, Daughter-Helminth Ascoride, Sinusitis 1-2 Years	Quit, smoked in her student years	rarely
UZH-6	Karakastek	1964	female	Kazakh	arthritis, protrusion	Father-Pyelonephritis, Mother-Vegetative-vascular dystonia, pressure, 180, pAB 120/80, Husband - IHD - 5-6 years, Son and Daughter - seasonal allergy	No	No
UZH-7	Karakastek	1963	female	Kazakh	Blood pressure 2-3 years,	Mother-CVD	No	No
UZH-8	Karakastek	1981	male	Kazakh	cholecystectomy surgery - 2020, Blood pressure elevated	Father-Blood pressure died, Mother-stomach, Liver	Yes, 5-6 years 1 cigarettes per day	No
UZH-9	Karakastek	1959	female	Kazakh	1 kidney removed, cystitis, sick stomach eats little	Father-prostatitis, Husband-brucellosis, Daughter-often suffers from colds	No	No
UZH-10	Karakastek	1997	female	Kazakh	No	No	No	No
UZH-11	Karakastek	1990	female	Kazakh	veins, blood vessels	Parents & Children -Allergy	No	No
UZH-12	Karakastek	1987	female	Kazakh	cystitis, headaches	Mother-heart, Husband - bronchi	No	No
UZH-13	Karakastek	1994	female	Uigur	varicose veins, goiter, non-divergence of the tubes on the left side - operation-2019, breast surgery, oxygen starvation	Mother-varicose veins - surgery, Husband-allergy for everything	No	No
UZH-14	Karakastek	1990	male	Kazakh	Allergy hay and dust, sinusitis - puncture and cleaning	Mother-of-bowel cancer died, Wife-oxygen-starvation fainting	Yes, 10 years, 3-4 cigarettes per day	No
UZH-15	Karakastek	1968	female	Kazakh	Esophageal cancer-2017	bABushka on the mother - cancer of the esophagus	No	No
UZH-16	Karakastek	1967	male	Kazakh	heart, Blood pressure	No	No	Yes, 2-4 times a month
UZH-17	Karakastek	1958	female	Kazakh	Blood pressure	No	No	No
UZH-18	Karakastek	1953	male	Kazakh	gallbladder-2010 , Blood pressure-10 years	Father-Blood pressure	No	No
UZH-19	Karakastek	1974	female	Kazakh	Botkin-1982 cystitis, kidney, liver, blood pressure, goiter	Father-Blood pressure, Mother-botkin, Liver, Husband-kidney, Daughter-gayimarite	No	No
UZH-20	Karakastek	1968	female	Kazakh	Low Blood pressure, goiter	Father and Mother- stomach cancer died, Husband- heart attack died	No	Yes, 2-3 times a week
UZH-21	Karakastek	1970	female	Kazakh	General malaise	No	No	Yes, rarely
UZH-22	Karakastek	1971	female	Kazakh	Botkina-6 years old, hernia, Bronchitis	Father-allergy, Mother-gastric ulcer, Son-sinusitis, Daughter 27-cystitis, stomach ache	No	2-3 times a week
UZH-23	Karakastek	1966	female	Kazakh	CVD, headaches, sore arms and legs	No	No	once a month
UZH-24	Karakastek	1964	female	Kazakh	Diabetes-4-5 years	No	No	Yes, rarely
UZH-25	Umbetaly	1978	female	Kazakh	age-related vision, headaches	Mother-cervical cancer at the age of 49 found out - died in 2012.	No	Yes, sometimes
UZH-26	Umbetaly	1959	male	Kazakh	heart	Mother-Stomach Cancer , Wife - Diabetes	Yes, since childhood 1 pack per day	No
UZH-27	Umbetaly	1964	male	Kazakh	tuberculosis-1986 was, since 1990 not in the account	Mother-tuberculosis	Yes from 18 years	Quit
UZH-28	Umbetaly	1979	female	Kazakh	hypothyroidism-2000, CVD-2020, goiter, brucellosis, hernia	Mother-hernia, Father-died from the disease, but knows from what disease	No	Yes, rarely
UZH-29	Umbetaly	1999	female	Kazakh	No		No	No
UZH-30	Umbetaly	1976	female	Kazakh	No		No	No
UZH-31	Umbetaly	1997	male	Kazakh	No	No	Yes	No
UZH-32	Umbetaly	1975	male	Kazakh	CVD, 1valve does not working, Diabetes-2019, insulin - from May 2021.	Mother-Diabetes, Wife - Hemoglobin	Yes, 25 years, 1 pack per day	No
UZH-33	Umbetaly	1980	female	Kazakh	Headaches	Fatherdied of blood pressure, Mother-Hypertension, Son-Disabled VPR Arterial Pressurerzhka Psychological Development	No	No
UZH-34	Umbetaly	1999	female	Kazakh	cystitis during pregnancy, rubella, chickenpox	No	No	No
UZH-35	Umbetaly	1957	male	Kazakh	pleurisy in youth, CVD-2020 bypass surgery, headaches	No	No	No
UZH-36	Umbetaly	1961	female	Kazakh	hypothyroidism for more than 10 years, cystitis, hernia, jelch, appendicitis	Mother-pancreatic cancer	No	Yes, rarely
UZH-37	Umbetaly	1954	female	Kazakh	breast cancer, 6 times received chemotherapy, 7 years of Arterial pressure, 7 vessels were removed, the left breast was completely removed	Husbanddied of blood pressure22years old namedArterial Pressure	No	No
UZH-38	Umbetaly	1974	male	Kazakh	No	echinococcus, the bladder was removed	Yes, 10-15years, 3-4 cigarettes per day	No
UZH-39	Umbetaly	1973	female	Kazakh	echinococcus, operation 2018 removal of the bladder	Mother-cervical cancer died	No	No
UZH-40	Umbetaly	1990	male	Kazakh	No	No	Yes, 1 year, 7-8 cigarettes per day	No
UZH-41	Umbetaly	1990	male	Kazakh	No	Father-died of Blood pressure, Mother-died of Breast Cancer	Yes, 10 years, 10 cigarettes per day	Yes, 2-3 times a week
UZH-42	Umbetaly	1993	male	Kazakh	hemoglobin low, Blood pressure low	Mother-Blood pressure increased	Yes, since 2009, 2 packs per day	Yes, 2-3 times a week
UZH-43	Umbetaly	1991	female	Kazakh	Blood pressure is higher. In pregnancy, varicose veins	No	No	No
UZH-44	Umbetaly	1996	female	Kazakh	No	Father-Blood pressure	No	No
UZH-45	Umbetaly	1988	female	Kazakh	No	No	No	No
UZH-46	Umbetaly	1983	female	Kazakh	Hyptyrism -2010, after the vaccine sick heart, varicose veins	Father-died of Blood pressure, Mother-removed bladder	No	Yes, rarely
UZH-47	Umbetaly	1994	female	Kazakh	low hemoglobin, low blood pressure		Yes	No
UZH-48	Umbetaly	1990	female	Kazakh	No	Father - died of blood pressure, Mother-Blood pressure	No	No
UZH-49	Umbetaly	1957	male	Kazakh	Headaches	Mother-cancer, Wife-covid	Yes, 3 years, nasybay	No
UZH-50	Umbetaly	1985	female	Kazakh	No	Father - died of blood pressure	No	No

## Sheet: Control cohort
Table S2. Control cohort data
Code	Locality	Year of birth	Sex	Ethnicity	Diseases	Diseases of relatives	Smoking	Alcohol
KO1	Usharal	1981	female	Kazakh	No	No	Yes, since 2010, 5-6 cigarettes a day	Yes, rare
KO2	Usharal	1984	female	Kazakh	No	No	No	No
KO4	Usharal	1981	female	Kazakh	No	No	No	No
KO5	Usharal	1961	female	Kazakh	No	No	No	No
KO6	Usharal	1981	female	Kazakh	No	No	Yes, from 2006, 15 cigarettes per day	Yes, rare
KO7	Usharal	1951	female	Kazakh	No	No	No	No
KO8	Usharal	1981	female	Kazakh	No	No	No	No
KO9	Usharal	1956	female	Kazakh	No	No	Yes, since 2008.	Yes, rare
KO10	Usharal	1951	female	Kazakh	No	No	No	Yes, rare
KO11	Usharal	1979	female	Kazakh	No	No	No	No
KO12	Usharal	1981	female	Kazakh	Pyelonephritis	No	No	No
KO13	Usharal	1981	female	Kazakh	No	No	No	No
KO15	Usharal	1981	female	Kazakh	No	No	No	Yes, rare
KO16	Usharal	1953	female	Uigur	No	No	No	No
KO18	Usharal	1956	female	Kazakh	No	No	No	No
KO19	Usharal	1982	female	Kazakh	No	No	Yes	No
KO20	Usharal	1981	female	Kazakh	No	No	No	No
KO21	Usharal	1979	female	Kazakh	No	Father and Mother-Arterial hypertension	No	Yes, rare
KO22	Usharal	1981	female	Kazakh	No	No	No	Yes, rare
KO23	Usharal	1981	female	Kazakh	No	No	No	No
KO24	Usharal	1981	female	Kazakh	No	No	No	Yes, rare
KO25	Usharal	1981	female	Kazakh	No	No	Yes	No
KO26	Usharal	1954	female	Kazakh	cystitis-2017.	Mother-Arterial hypertension	Yes, from 2005, 5 cigarettes per day	Yes, rare
KO27	Usharal	1983	female	Kazakh	No	Father-chronic cholecystopancreatitis, Mother-Ischemic heart disease	No	No
KO28	Usharal	1981	female	Kazakh	No	No	No	Yes, 2-3 times a month
KO29	Usharal	1966	female	Russian	hypothyroidism-2015	No	No	Yes, rare
KO30	Usharal	1981	female	Kazakh	No	No	No	No
KO32	Usharal	1981	female	Russian	No	No	No	Yes, 2-3 times a month
KO33	Usharal	1981	female	Kazakh	No	No	No	No
KO34	Usharal	1941	female	Kazakh	No	No	No	No
KO35	Usharal	1982	female	Uigur	No	Father-maculopathy, Mother-Arterial hypertension, Husband-allergy	No	Yes, rare
KO36	Usharal	1981	female	Kazakh	protrusion of the lumbar spine	No	No	Yes, rare
KO37	Usharal	1981	female	Kazakh	No	No	No	No
KO39	Usharal	1956	female	Kazakh	cystitis, chronic gastritis		No	No
KO40	Usharal	1974	female	Kazakh	No	Father-Ischemic heart disease, Arterial hypertension, Mother-cardiomyopathy, Husband-Arterial hypertension	No	Yes, 2-4 times a week
KO41	Usharal	1974	female	Kazakh	No	No	No	Yes, 2-4 times a week
KO42	Usharal	1984	female	Kazakh	No	No	No	No
KO43	Usharal	1981	female	Kazakh	No	No	No	No
KO44	Usharal	1981	female	Kazakh	No	No	No	Yes, rare
KO45	Usharal	1951	female	Kazakh	chronic pyelonephritis	No	No	No
KO46	Usharal	1981	female	Kazakh	Hypothyroidism-2015	No	No	Yes, 2-3 times a month
KO47	Usharal	1977	female	Kazakh	No	No	Yes	Yes, 2-3 times a month
KO48	Usharal	1981	female	Kazakh	No	No	No	Yes, 2-4 times a week
KO50	Usharal	1975	female	Kazakh	No	No	No	Yes, 2-4 times a week
KO51	Usharal	1973	female	Kazakh	No	No	No	Yes, 2-4 times a week
KO52	Usharal	1976	female	Kazakh	Chr. Pyelonephritis, chr. Hole cystitis, chr. Gastritis	No	No	No
KO53	Usharal	1981	female	Kazakh	hypothyroidism-2016, chr. Pyelonephritis	No	No	Yes, 2-4 times a week
KO54	Usharal	1978	female	Russian	No	No	No	Yes, 2-4 times a week
KO55	Usharal	1984	female	Kazakh	No	No	No	No
KO56	Usharal	1981	female	Kazakh	No	No	No	Yes, 2-4 times a week
KO59	Usharal	1981	female	Kazakh	No	Father-infarction	No	No
KO60	Usharal	1981	female	Kazakh	No	No	No	Yes, 2-4 times a week
KO61	Usharal	1981	female	Kazakh	No	No	Yes, 5-6 pieces per day	Yes, 2-4 times a week
KO63	Usharal	1981	female	Kazakh	No	No	No	Yes, 2-4 times a week
KO64	Usharal	1981	female	Kazakh	No	No	No	No
KO66	Usharal	1981	female	Kazakh	No	No	No	No
KO67	Usharal	1981	female	Kazakh	No	No	No	No
KO68	Usharal	1981	female	Kazakh	No	No	No	Yes, 2-4 times a week
KO69	Usharal	1981	female	Kazakh	No	No	No	No
KO71	Usharal	1981	female	Kazakh	No	Father and Mother-Diabetes	No	No
KO72	Usharal	1981	female	Uigur	No	No	Yes, 5 pieces per day	Yes, 2-4 times a week
KO73	Usharal	1981	female	Kazakh	No	No	No	No
KO74	Usharal	1981	female	Kazakh	No	No	No	No
KO75	Usharal	1981	female	Kazakh	No	No	Yes,1-2 cigarettes per day	Yes, 2-4 times a week
KO76	Usharal	1982	female	Kazakh	No	No	Yes	Yes, 2-4 times a week
KO77	Usharal	1981	female	Kazakh	No	No	No	Yes, 2-4 times a week
KO78	Usharal	1981	female	Kazakh	No	No	No	Yes, 2-4 times a week
KO79	Usharal	1981	female	Russian	No	Mother-Arterial hypertension	No	Yes, 2-4 times a week
KO80	Usharal	1980	female	Kazakh	Chr. Pyelonephritis	Mother-Arterial hypertension	No	Yes, 2-4 times a week
KO81	Usharal	1983	female	Kazakh	No	No	No	Yes, 2-4 times a week
KO82	Usharal	1983	female	Kazakh	Pyelonephritis with destvta	No	Yes	Yes, 2-4 times a week
KO83	Usharal	1981	female	Kazakh	No	No	No	Yes, 2-3 times a month
KO84	Usharal	1981	female	Kazakh	No	No	No	Yes, 2-4 times a week
KO85	Usharal	1981	female	Kazakh	No	No	No	Yes, 2-4 times a week
KO86	Usharal	1982	female	Kazakh	No	No	Yes, 5-6 pieces per day	Yes, 2-4 times a week
KO91	Usharal	1984	female	Russian	No	No	No	No
KO92	Usharal	1981	female	Kazakh	No	No	No	Yes, rare
KO93	Usharal	1981	female	Kazakh	No	No	No	No
KO94	Usharal	1984	female	Kazakh	No	Father-Arterial hypertension, Mother-uterine fibroids , Husband-myopia cf. Degree	quit, from the age of 37 not to smoke	No
KO96	Usharal	1984	female	Kazakh	No	No	No	Yes, rare
KO97	Usharal	1981	female	Kazakh	No	No	No	Yes, rare
KO98	Usharal	1984	female	Kazakh	No	Father-COPD, Mother-Arterial hypertension	No	No
KT19	Usharal	1979	male	Russian	No	Mother-hypertension	Yes, since 30 years, Glo, 5-7 cigarettes per day	Yes 2-3 times a month
P142	Usharal	1967	female	Kazakh	No	No	No	No
P150	Usharal	1981	female	Kazakh	No	No	No	No
P156	Usharal	1981	female	Uigur	No	No	No	No
P164	Usharal	1972	male	Kazakh	No	No	No	No
P165	Usharal	1984	female	Kazakh	No	No	No	No
P171	Usharal	1959	male	Kazakh	No	No	No	No
P502	Usharal	1981	female	Russian	No	No	No	No
P516	Usharal	1980	female	Kazakh	No	No	No	No
P527	Usharal	1983	male	Uigur	No	No	No	No
P531	Usharal	1981	female	Kazakh	No	No	No	No
P534	Usharal	1979	female	Kazakh	No	No	No	No
P608	Usharal	1983	female	Kazakh	No	No	No	No
P626	Usharal	1981	female	Kazakh	No	No	No	No
P627	Usharal	1977	female	Kazakh	No	No	No	No
P630	Usharal	1981	female	Kazakh	Anemia, chronic cholecystitis	Father-Diabetes, Son-Anemia-2014	No	No
P644	Usharal	1981	female	Kazakh	No	Mother-chronic Pyelonephritis	No	No
P645	Usharal	1982	male	Kazakh	No	No	No	No
P723	Usharal	1981	female	Kazakh	No	No	Yes	No
P1562	Usharal	1976	female	Kazakh	chronic rielonephritis-2002	Father-Eye Blood pressure, Husband-Bronchitis, Daughter-allergy	No	No
P1600	Usharal	1981	female	Russian	No	No	No	No
P1604	Usharal	1978	female	Uigur	No	Father-polyarthritis, brucellosis, mother-hypertension, hepatitis	No	No
P1682	Usharal	1979	female	Kazakh	No	No	No	No
P1718	Usharal	1984	female	Kazakh	No	No	No	No
P1760	Usharal	1969	male	Kazakh	No	Father-hypertensive, benign kidney formation Mother-oncology of the ovaries and intestines, grandmother - oncology	Yes, from 1986, 40 cigarettes per day	Yes, rarely
P1761	Usharal	1967	male	Kazakh	No	Father-stroke, Mother-stroke, heart attack, wife-tuberculosis	Yes	Yes, rare
P1762	Usharal	1970	male	Kazakh	pneumonia, allergy on wormwood, poplar fluff from grades 10-11 - seasonal medium	Mother-Asthma, gallbladder-stones	No	No
P1765	Usharal	1980	female	Kazakh	No	No
P1818	Usharal	1981	male	Kazakh	No	No	No	NikoYes
P1819	Usharal	1982	female	Kazakh	Hypothyroidism-2006	Father-joints, mother-gastritis, pancreatitis	No	Monthly or less frequently
P1828	Usharal	1980	male	Kazakh	allergic rhinitis	Father-Diabetes, Mother-Bowel Cancer Deceased, Wife-Erytherma	No	Yes, once a week, since 18
P1829	Usharal	1980	male	Kazakh	No	No	No	No
P1830	Usharal	1975	female	Kazakh	tonsillitis, cholelithiasis	Father-cholelithiasis, Mother-pneumania	No	Yes, rare
P1833	Usharal	1983	female	Kazakh	No	No	No	Yes, rare
P1834	Usharal	1981	female	Kazakh	No	No	No	Yes, rare
P1839	Usharal	1981	male	Kazakh	No	Father and Mother-Diabetes	No	No
P1840	Usharal	1983	male	Kazakh	No	No	Yes, from 2007	Yes, from 2007
P1841	Usharal	1982	male	Kazakh	No	Father-Liver, as a child was sick with botkin	No	Yes, 2-3 times a month
P1842	Usharal	1980	female	Kazakh	No	Father-Blood pressure, heart, Mother-allergy	No	Yes, rare
P1843	Usharal	1975	male	Kazakh	No	Father-high pressure, Wife à-varicose veins, Son and Daughter-allergy	No	No
А-105	Usharal	1968	male	Tajik	No	No	Quit	No
I1-216	Usharal	1984	male	Uigur	No	No	No	Yes
I1-235	Usharal	1981	male	Uigur	No	No	No	No
I1-243	Usharal	1984	male	Uigur	No	No	No	No
I2-152	Usharal	1970	female	Russian	No	Grandmother - cancer	No	No
I2-160	Usharal	1983	male	Russian	No	No	Yes	Yes
I2-174	Usharal	1979	male	Russian	No	No	Yes	Yes
I2-175	Usharal	1982	male	Russian	No	No	No	Yes
I2-177	Usharal	1970	female	Russian	No	No	Yes	Yes
I2-193	Usharal	1975	male	Russian	No	No	Yes	Yes
KD-3	Usharal	1941	male	Russian	No	No	No	No
KD-196	Usharal	1964	male	Kazakh	No	No	No	No
KD-198	Usharal	1984	male	Kazakh	No	No	No	No
KD-199	Usharal	1954	male	Kazakh	No	No	No	No
KD-211	Usharal	1969	male	Kazakh	No	No	No	No
KD-222	Usharal	1965	male	Kazakh	No	No	No	No
КО-87	Usharal	1981	female	Kazakh	No	Father-hernia, Mother-varicose veins	No	Yes, rare
КО-89	Usharal	1981	female	Kazakh	No	Mother-cholecystitis	Yes from the age of 28	Yes, rare
КО-103	Usharal	1981	female	Kazakh	No	No	No	Yes, rare
КО-104	Usharal	1983	female	Kazakh	No	No	No	Yes, rare
КО-109	Usharal	1979	female	Kazakh	No	No	No	Yes, rare
КО-110	Usharal	1984	female	Kazakh	No	No	No	Yes, 2-3 times a month
КО-115	Usharal	1983	female	Kazakh	No	No	No	No
КО-172	Usharal	1981	female	Uzbek	No	No	No	No
М-28	Usharal	1940	male	Kazakh	No	No	No	No
М-44	Usharal	1940	male	Kazakh	No	No	Yes	No
М-58	Usharal	1953	male	Kazakh	No	No	Yes, since 1987, 20 cigarettes per day	Yes
М-62	Usharal	1955	male	Kazakh	No	No	No	No
М-100	Usharal	1952	male	Kazakh	No	No	Yes, since 1970, 15 cigarettes per day	No
М-115	Usharal	1959	male	Russian	No	No	Yes, from 25 years, 20 cigarettes per day	Yes
М-124	Usharal	1953	male	Russian	No	No	Yes, since 1968, 20 cigarettes per day	Yes
М-139	Usharal	1943	male	Ukrainian	No	No	No	No
М-150	Usharal	1942	male	Russian	No	No	Yes, 10 cigarettes per day	No
P-139	Usharal	1958	male	Kazakh	No	No	No	No
P-1470	Usharal	1959	male	Kazakh	No	No	No	No
P-1481	Usharal	1960	male	Kazakh	No	No	No	No
P-1528	Usharal	1961	male	Kazakh	No	No	No	No
P-1549	Usharal	1952	male	Kazakh	No	No	Yes	Yes, 15 years old
P-1565	Usharal	1947	male	Kazakh	No	No	No	No
P-1566	Usharal	1952	female	Kazakh	No	No	No	No
P-160	Usharal	1945	male	Kazakh	No	No	No	No
P-1713	Usharal	1960	male	Kazakh	No	No	Quit, 2018	No
P-172	Usharal	1963	male	Kazakh	No	No	No	No
P-1748	Usharal	1946	male	Russian	No	No	Yes	Yes, rarely
P-176	Basshi	1978	female	Kazakh	No	No	No	No
P-1835	Basshi	1981	male	Kazakh	No	Mother-hypertension	No	No
P-1844	Basshi	1947	male	Kazakh	vascular bypass surgery, prostatitis	Father-lung cancer died at 64 years old, mother-pancreatic cancer-88years died, wife-CVD, died at 70 years from stroke, sister-cancer by gynecology, brother-liver cancer	No	Yes, rare
P1846(А-108)	Basshi	1981	female	Kazakh	cystitis	Mother-Breast Cancer	No	No
P-1847	Basshi	1967	male	Kazakh	No	Father-heart attack, Mother-uterine cancer	Yes, since 1984 5-7 cigarettes	No
P-1849	Basshi	1967	female	Kazakh	chronic form of hepatitis C, covid pneumania-2021, PCR test negative,	Father-CVD, Mother-type 2 diabetes, Hypertension, obesity	Quit	Yes, rare
P-1850	Basshi	1971	male	Kazakh	pancreatitis, tonsillitis	Father-Prostate Cancer, Mother-Orthorosis, Wife-Chronic Tonsillitis, Son-Son and Daughter-Seasonal Allergy	No	No
P-1851	Basshi	1971	male	Kazakh	No		Yes, 35 years, 20 cigarettes per day	No
P-1852	Basshi	1970	male	Kazakh	Sinusitis	Mother-high pressure, Wife - sore throat, tonsillitis,	Yes, since 1989, 23 cigarettes per day	Yes, 4 or more times a week
P-1853	Basshi	1953	male	Kazakh	No	No	Yes, since 1975, 20 cigarettes per day	No
P-1855	Basshi	1980	female	Kazakh	No	mother - hypertension, gastrointestinal tract. Husband-hypertension, hernia, prostitis, polyps in the nose, allergy-polynosis. Son-polynosis	No	rarely, 1-2 times in 3 months
P-186	Basshi	1959	male	Kazakh	No	No	Yes	No
P-188	Basshi	1957	male	Kazakh	No	No	No	No
P-189	Basshi	1978	male	Kazakh	No	No	No	No
P-259	Basshi	1948	female	Kazakh	No	No	No	No
P-274	Basshi	1961	female	Kazakh	No	No	No	No
P-277	Basshi	1946	female	Kazakh	No	No	No	No
P-585	Basshi	1961	female	Kazakh	No	No	No	No
P-623	Basshi	1978	female	Kazakh	No	Father-Arterial hypertension, Mother - COPD, Chronic Bronchitis,Arterial hypertension	No	No
P-747	Basshi	1946	male	Kazakh	No	No	No	Yes, rare
P-768	Basshi	1957	male	Kazakh	No	No	No	Yes, rare
P-793	Basshi	1962	male	Kazakh	No	Father-hepatitis A	No	No
P-794	Basshi	1941	male	Kazakh	No	No	No	No
P-908	Basshi	1958	male	Kazakh	No	No	No	No
P-909	Basshi	1959	male	Kazakh	No	No	No	No
P-910	Basshi	1961	male	Kazakh	No	No	No	No
P-980	Basshi	1960	male	Kazakh	No	No	No	No
P-984	Basshi	1961	male	Kazakh	No	No	No	No
P-987	Basshi	1954	male	Kazakh	No	No	No	No
PС-146	Basshi	1975	female	Kazakh	No	No	No	No
PС-147	Basshi	1969	female	Kazakh	No	Mother-blindness	No	No
PС-148	Basshi	1949	female	Kazakh	No	No	No	No
PС-149	Basshi	1965	female	Kazakh	No	No	No	No
PС-150	Basshi	1981	female	Kazakh	No	No	No	No
PС-151	Basshi	1984	female	Kazakh	No	Mother-Arterial hypertension, Father-Arterial hypertension, Ischemic heart disease	No	No
PC-152	Basshi	1977	male	Kazakh	Ischemic heart disease	No	No	No
PС-153	Basshi	1976	female	Kazakh	No	No	No	No
PС-154	Basshi	1982	female	Kazakh	No	No	No	No
PС-155	Basshi	1960	female	Kazakh	No	No	No	No
PC-156	Basshi	1981	female	Kazakh	gastrointestinal tract	No	No	No
PC-157	Basshi	1969	female	Kazakh	Arterial hypertension	No	Yes	No
PС-158	Basshi	1975	female	Kazakh	No	Mother and father - arterial hypertension, ischemic heart disease; husband-glaucoma, rheumatoid arthritis	No	No
PС-159	Basshi	1981	female	Kazakh	No	No	No	No
PС-160	Basshi	1981	female	Kazakh	No	No	No	No
PС-161	Basshi	1978	female	Kazakh	No	No	No	No
PС-162	Basshi	1981	male	Kazakh	No	Father-Arterial hypertension	No	No
PC-163	Basshi	1961	female	Kazakh	cardiac ischemia	No	No	No
PС-164	Basshi	1984	female	Kazakh	No	Mother-blindness of 8 years, Arterial hypertension; Father - lung cancer	No	No
PC-165	Basshi	1968	female	Kazakh	ischemic heart disease	No	No	No
PC-166	Basshi	1976	female	Kazakh	Gastritis	No	No	No
PС-167	Basshi	1981	female	Kazakh	No	No	No	No
PС-168	Basshi	1975	female	Kazakh	No	No	No	No
PС-169	Basshi	1962	female	Kazakh	No	No	No	No
PС-171	Basshi	1975	female	Kazakh	No	No	No	No
PС-172	Basshi	1973	female	Kazakh	No	No	No	No
